# Supplementary material for: Tissue-Specific Suppression of Thyroid Hormone Signaling in Various Mouse Models of Aging
Source: PLoS One. 2016 Mar 8;11(3):e0149941. doi: 10.1371/journal.pone.0149941 (PMC4783069; doi:10.1371/journal.pone.0149941)
Supplement: S1 Table — (XLS) [file pone.0149941.s010.xls]

## Sheet: S1 Table
S1 Table
Primer sequences of T3-responsive genes
Gene symbol	Gene name	Forward primer	Reverse primer
Thrsp	Thyroid hormone responsive SPOT14 homolog (S14)	ACGGAGCCCCTGATCTCTAT	GGCTTCTAGGTCCAGCTCCT
Me1 (Mod1)	malic enzyme, supernatant	GGGATTGCTCACTTGGTTGT	GTTCATGGGCAAACACCTCT
G6pc	glucose-6-phosphatase, catalytic	AGCAGTTCCCTGTCACCTGT	TGGCTTTTTCTTTCCTCGAA
Elovl3	elongation of very long chain fatty acids (FEN1/Elo2, SUR4/Elo3, yeast)-like 3	ATGAACTTTGGCGTCCATTC	CTTTCTCCTGCCTCCAGATG
Cs	citrate synthase	GATCCCATGTTCAAGCTGGT	TTCATCTCCGTCATGCCATA
Cyp4a10	cytochrome P450, family 4, subfamily a, polypeptide 10	CACACCCTGATCACCAACAG	TCCTTGATGCACATTGTGGT
Prodh	proline dehydrogenase	CACTGGGGAGACCACAGTTT	CGTGAACCACCCTTCAATCT
Slc22a7	solute carrier family 22 (organic anion transporter), member 7	TGACGGCAGCTTTAGTTCCT	ACCAGATCCCACTCAGTTGC
Abca3	ATP-binding cassette, sub-family A (ABC1), member 3	CCCTACCAGTGGACATGCTT	CAGGCTGAGGATGTGTAGCA
Mup2	major urinary protein 2	AACGAAAAGGATGGGGAAAC	CACTCAACACTGGAGGCTCA
Nudt7	nudix (nucleoside diphosphate linked moiety X)-type motif 7	CAGATGACACAGCCACTGCT	GGCCTGGAAGTTGTGGTCTA
Stat5b	signal transducer and activator of transcription 5B	TGTGGATACAGGCTCAGCAG	TCAGCAAAAACCCATCTTCC
Ppp2r1a	protein phosphatase 2 (formerly 2A), regulatory subunit A (PR 65), alpha isoform	GGCCTGTGGTCTCTTCTCAG	CTCGTCAGAGGCCAGGTTAG
Cbr1	carbonyl reductase 1	TAAAACCCCAAGGCAGAGTG	ACAGGACTGTCACCCCAATC
Fmo3	flavin containing monooxygenase 3	ACTGGCAAATGGGAAGTCAC	CCAATCACCAGGACTCGTTT
Abcc3	ATP-binding cassette, sub-family C (CFTR/MRP), member 3	GCAGAGACAGGCAATGTGAA	GAAAGCTGACAGCATGACCA
Dio1	deiodinase type 1	CCCTGGTGTTGAACTTTGGC	TGAGGAAATCGGCTGTGGA
Dio3	deiodinase type 3	GTTTTTGGCTTGCTCTCAGG	AGTCCGAGCTGTGAAATGCT
Serca2	sarco/endoplasmic reticulum Ca2+-ATPase, type 2	TCTACGTGGAACCTTTGCCG	GCTGCACACACTCTTTACCG
Serca1	sarco/endoplasmic reticulum Ca2+-ATPase, type 1	CAGGAAGGGAGCACAATGGA	CCACCAACTCCCACAGAGAC
Ucp3	uncoupling protein 3	GACCCACGGCCTTCTACAAA	TCAAAACGGAGATTCCCGCA
Slc2a5	solute carrier family 2 (organic anion transporter), member 5	TCCGTTGGCAACTCATCTCC	CATGAACACATTGACGGCCC
Glut4	Glucose transporter type 4	CACTAGATCCCGGAGAGCCT	AGACTCAGGCGCTGCAATAA
Hcn2	Potassium/sodium hyperpolarization-activated cyclic nucleotide-gated ion channel 2	GTGGCTATTGACCGGCTAGA	TGCACCATCTCACGGTCATATTT
Myh6	(α)-myosin heavy chain	CAGACAGAGATTTCTCCAACCCA	GCCTCTAGGCGTTCCTTCTC
Myh7	(β)-myosin heavy chain	AGCCTCAGCAGAGGAGTACA	ACAGTCACCGTCTTGCCATT
Mct8	Monocarboxylate transporter 8 (or Slc16a2)	CTCCTTCACCAGCTCCCTAAG	ACTTCCAGCAGATACCACACC
Mct10	Monocarboxylate transporter 10 (or Slc16a10)	CGTGAGTGTCTTCACGGACA	CGATGGAGCTTACAAAAGAACTGG
Lat1	L-type amino acid transporter 1	AGCGTCCCATCAAGGTGAAT	GGGCTTGTTCTTCCACCAGA
Lat2	L-type amino acid transporter 2	AACAACACCGCGAAGAACCA	GGAGCCAATGATGTTCCCTACAA
Oatp1a1	Organic anion transporting polypeptide 1a1 (or Slco1a1)	GGTTCTTCTGAGGTGTGTCAAA	CAAAGTAAACAGGTGCCGGA
Oatp1b2	Organic anion transporting polypeptide 1b2 (or Slco1b2)	CCAAGACTGCTGGTGCTTTG	AATGACCGCCTACCCTATGC
Oatp1a4	Organic anion transporting polypeptide 1a4 (or Slco1a4)	AAATGCCAAAGAGGAGAAGCAC	AACATGTAAAGACCCATGAGGAAG
Ntcp	Na+/taurocholate cotransporting polypeptide (or Slc10a1)	GGGGACATGAACCTCAGCATT	CCCTATGGCGCAAGGAATGA
Thra	Thyroid hormone receptor alpha	GGATGGAATTGAAGTGAATGGAA	CCGTTCTTTCTTTTTCGCTTTC
Thrb	Thyroid hormone receptor beta	CTCTTCTCACGGTTCTCCTC	AACCAGTGCCAGGAATGT
