# Supplementary material for: Tissue-Specific Suppression of Thyroid Hormone Signaling in Various Mouse Models of Aging
Source: PLoS One. 2016 Mar 8;11(3):e0149941. doi: 10.1371/journal.pone.0149941 (PMC4783069; doi:10.1371/journal.pone.0149941)
Supplement: S2 Table — (XLS) [file pone.0149941.s011.xls]

## Sheet: S2 Table
S2 Table
Overlap of significantly differentially expressed transcripts among the various models versus their corresponding controls
RefSeq_id	Gene Symbol	Naturally aged	Csbm/m/Xpa-/-	Ercc1-/Δ-7	HypoT	Entrez Gene Name
NM_001163010	Mup1	-0.543259	-1.62	-1.62	-7.858	major urinary protein 1
NM_001163011	Mup1	-0.54	-1.62	-1.62	-5.458	major urinary protein 1
NM_008647	Mup2	-0.543259	-1.62	-1.628	-5.9	major urinary protein 1
NM_001122647	Mup10	-0.543259	-1.62	-2.03	-5.4	major urinary protein 1
NM_031188	Mup1	-0.543259	-1.62	-1.62	-4.6	major urinary protein 1
NM_024437	Nudt7	-1.114	-1.09	-1.36	-2.72	nudix (nucleoside diphosphate linked moiety X)-type motif 7
NM_054055	Slc13a3	1.115	0.475038	1.64	-1.58	solute carrier family 13 (sodium-dependent dicarboxylate transporter), member 3
NM_027997	Serpina9	-0.801493	-0.559998	-1.13	-1.45	serpin peptidase inhibitor, clade A (alpha-1 antiproteinase, antitrypsin), member 9
NM_010188	Fcgr3	1.15	0.814288	0.652941	-1.33	Fc fragment of IgG, low affinity IIa, receptor (CD32)
NM_001048227	Dbndd2	0.35771	0.0195176	0.525919	-1.3	dysbindin (dystrobrevin binding protein 1) domain containing 2
NM_026573	Upf3b	-0.295457	0.272991	0.402919	-1.3	UPF3 regulator of nonsense transcripts homolog B (yeast)
NM_010877	Ncf2	0.81696	0.532437	0.610643	-1.283	neutrophil cytosolic factor 2
NM_173388	Slc43a2	0.403824	0.272979	0.489194	-1.268	solute carrier family 43, member 2
NM_030205	Coro7	0.320098	0.449936	0.463261	-1.236	coronin 7
NM_007547	Sirpa	1.05	0.377157	0.635488	-1.196	signal-regulatory protein alpha
NM_011393	Slc1a2	-0.845438	-0.649817	-1.4	-1.19	solute carrier family 1 (glial high affinity glutamate transporter), member 2
NM_008320	Irf8	0.745943	0.525117	0.447928	-1.13	interferon regulatory factor 8
NM_133772	Ssbp4	1.021	0.336626	0.662051	-1.123	single stranded DNA binding protein 4
NM_024284	Hagh	-0.43336	-0.334687	-0.419348	-1.068	hydroxyacylglutathione hydrolase
NM_010686	Laptm5	1.113	0.73433	0.99033	-1.01	lysosomal protein transmembrane 5
NM_019549	Plek	1.994	0.86792	0.674614	-0.996156	pleckstrin
NM_011662	Tyrobp	1.298	0.801945	0.910456	-0.970385	TYRO protein tyrosine kinase binding protein
NM_007717	Cmah	-0.599858	-0.944377	-2.63	-0.945279	cytidine monophospho-N-acetylneuraminic acid hydroxylase, pseudogene
NM_008529	Ly6e	1.0845	0.426157	1.083	-0.942956	lymphocyte antigen 6 complex, locus E
NM_009197	Slc16a2	-0.6216	-0.296162	-0.384004	-0.930416	solute carrier family 16, member 2 (thyroid hormone transporter)
NM_008086	Gas1	-0.498097	-0.289559	-1.21	-0.905675	growth arrest-specific 1
NM_011397	Slc23a1	0.37003	-0.751412	-0.631296	-0.904136	solute carrier family 23 (nucleobase transporters), member 1
NM_153505	Nckap1l	0.914098	0.489019	0.632575	-0.903641	NCK-associated protein 1-like
NM_013590	Lyz1	1.188	0.933316	1.039	-0.900223	lysozyme 2
NM_010531	Il18bp	1.4	0.730331	1.13	-0.897641	interleukin 18 binding protein
NM_023044	Slc15a3	1.43	0.967073	0.897566	-0.875288	solute carrier family 15, member 3
NM_009777	C1qb	1.21	0.589671	0.993742	-0.870282	complement component 1, q subcomponent, B chain
NM_008845	Pip4k2a	0.872399	0.395205	0.814575	-0.855794	phosphatidylinositol-5-phosphate 4-kinase, type II, alpha
NM_031999	Gpr137b	1.08	0.598277	0.696626	-0.843034	G protein-coupled receptor 137B
NM_015775	Tmprss2	1.029	0.446055	0.996288	-0.817359	transmembrane protease, serine 2
NM_153795	Fermt3	1.27	0.673113	0.88242	-0.781851	fermitin family member 3
NM_020008	Clec7a	1.339	0.747748	1.645	-0.768464	C-type lectin domain family 7, member A
NM_001077514	Slc1a2	-0.845438	-0.649817	-1.4	-0.75969	solute carrier family 1 (glial high affinity glutamate transporter), member 2
NM_008991	Abcd3	-0.488196	-0.304774	-0.373273	-0.757127	ATP-binding cassette, sub-family D (ALD), member 3
NM_008262	Onecut1	-1.727	-1.118	-2.51	-0.744985	one cut homeobox 1
NM_011175	Lgmn	1.28	0.766443	1.189	-0.744544	legumain
NM_007574	C1qc	1.21	0.593038	0.900336	-0.743603	complement component 1, q subcomponent, C chain
NM_016920	Atp6v0a1	0.508175	-0.524824	-0.455794	-0.735401	ATPase, H+ transporting, lysosomal V0 subunit a1
NM_008298	Dnaja1	-0.655813	-0.38306	-0.570017	-0.713687	DnaJ (Hsp40) homolog, subfamily A, member 1
NM_017372	Lyz2	1.606	0.848005	0.9247	-0.706208	lysozyme 2
NM_026667	Fam114a1	0.477304	0.313141	0.650654	-0.704519	family with sequence similarity 114, member A1
NM_009373	Tgm2	1.13	0.452511	0.480462	-0.665299	transglutaminase 2 (C polypeptide, protein-glutamine-gamma-glutamyltransferase)
NM_177789	Vsig4	1.477	0.722414	1.11	-0.651925	V-set and immunoglobulin domain containing 4
NM_010433	Hipk2	-0.480603	-0.280093	-0.642197	-0.648987	homeodomain interacting protein kinase 2
NM_009898	Coro1a	1.577	0.95509	1.52	-0.62711	coronin, actin binding protein, 1A
NM_001113346	Gatad2a	-0.39553	0.538449	-0.292408	-0.604049	GATA zinc finger domain containing 2A
NM_001081982	Nfix	-0.693989	-0.472065	-0.687978	-0.60309	nuclear factor I/X (CCAAT-binding transcription factor)
NM_025828	Lman2	0.292852	-0.537715	-0.333127	-0.599982	lectin, mannose-binding 2
NM_009853	Cd68	1.4	0.70373	1.25	-0.596534	CD68 molecule
NM_008915	Ppp3cc	0.549595	0.356211	0.644687	-0.550419	protein phosphatase 3, catalytic subunit, gamma isozyme
NM_145596	Gatad2a	-0.39553	0.538449	-0.292408	-0.540958	GATA zinc finger domain containing 2A
NM_026184	Ero1lb	-0.494394	-0.461325	-0.736259	-0.533892	ERO1-like beta (S. cerevisiae)
NM_153288	Npb	-0.376581	1.09	0.454144	-0.533151	neuropeptide B
NM_001134829	Lpgat1	1.19	0.38701	0.837136	-0.523832	lysophosphatidylglycerol acyltransferase 1
NM_133685	Rab31	0.643404	0.438346	0.386557	-0.522208	RAB31, member RAS oncogene family
NM_001146100	Hk1	0.662926	0.338567	0.406787	-0.520693	hexokinase 1
NM_007606	Car3	-2.01	-1.217	-0.626106	-0.498783	carbonic anhydrase III, muscle specific
NM_001083927	Tle3	0.64666	0.323923	0.302056	-0.462261	transducin-like enhancer of split 3 (E(sp1) homolog, Drosophila)
NM_026579	D10Wsu102e	0.371024	0.675147	0.434337	-0.460229	chromosome 12 open reading frame 45
NM_011983	Homer2	-0.556913	-0.701558	-0.929674	-0.456989	homer homolog 2 (Drosophila)
NM_009139	Ccl6	2.28	0.794952	1.62	-0.451189	chemokine (C-C motif) ligand 6
NM_007972	F10	0.334019	0.26847	0.36628	-0.435025	coagulation factor X
NM_178216	Hist2h3c1	-0.836065	-0.369874	0.361858	-0.422646	histone cluster 2, H3c
NM_133792	Pla2g15	1.105	0.351323	0.593555	-0.413817	phospholipase A2, group XV
NM_008618	Mdh1	-0.855413	-0.341826	-0.267911	-0.401498	malate dehydrogenase 1, NAD (soluble)
NM_007803	Cttn	0.343351	0.404887	0.472841	-0.356511	cortactin
NM_023137	Ubd	0.495337	1.821	2.159	-0.295041	ubiquitin D
NM_013881	Ulk2	-0.585356	-0.501465	-0.716128	-0.121022	unc-51-like kinase 2 (C. elegans)
NM_008839	Pik3ca	-0.36011	0.419809	-0.277677	0.173996	phosphoinositide-3-kinase, catalytic, alpha polypeptide
NM_022410	Myh9	0.618853	0.40133	0.465452	0.198023	myosin, heavy chain 9, non-muscle
NM_053262	Hsd17b11	-0.802419	0.463361	0.263335	0.268243	hydroxysteroid (17-beta) dehydrogenase 11
NM_008594	Mfge8	0.650994	0.6432	1.44	0.31055	milk fat globule-EGF factor 8 protein
NM_008808	Pdgfa	-0.3826	0.337403	0.695023	0.317353	platelet-derived growth factor alpha polypeptide
NM_024225	Snx5	0.485932	0.364543	0.450169	0.323658	sorting nexin 5
NM_007981	Acsl1	-0.848714	-0.37192	-0.968709	0.339023	acyl-CoA synthetase long-chain family member 1
NM_016740	S100a11	1.217	0.831521	1.698	0.352657	S100 calcium binding protein A11
NM_012029	Ecsit	-0.338854	-0.266748	-0.489133	0.370689	ECSIT homolog (Drosophila)
NM_009103	Rrm1	0.371336	-0.488326	0.574102	0.376503	ribonucleotide reductase M1
NM_011297	Rps24	0.291957	0.352702	0.406986	0.391284	ribosomal protein S24
NM_027868	Slc41a3	0.613277	0.427317	0.544599	0.39436	solute carrier family 41, member 3
NM_013799	Ate1	-0.383947	-0.297023	0.354621	0.394459	arginyltransferase 1
NM_008906	Ctsa	0.0503659	0.33658	0.537207	0.41824	cathepsin A
NM_007788	Csnk2a1	-0.371999	-0.35347	0.631868	0.420833	casein kinase 2, alpha 1 polypeptide
NM_144825	Taok1	-0.396407	-0.450382	-0.482799	0.423589	TAO kinase 1
NM_007609	Casp4	0.894519	0.389809	0.560862	0.429846	caspase 4, apoptosis-related cysteine peptidase
NM_016721	Iqgap1	1.15	0.454897	1	0.430631	IQ motif containing GTPase activating protein 1
NM_007450	Slc25a4	0.672208	0.621159	0.934362	0.432072	solute carrier family 25 (mitochondrial carrier; adenine nucleotide translocator), member 4
NM_139200	Cytip	1.279	0.650098	0.523391	0.444688	cytohesin 1 interacting protein
NM_023409	Npc2	0.41122	0.402297	0.573093	0.46312	Niemann-Pick disease, type C2
NM_001033380	Itpripl2	0.572958	0.596592	1.013	0.477947	inositol 1,4,5-trisphosphate receptor interacting protein-like 2
NM_025289	Tbrg1	0.285047	0.411372	0.62882	0.490755	transforming growth factor beta regulator 1
NM_011693	Vcam1	1.45	0.415861	1.955	0.494528	vascular cell adhesion molecule 1
NM_138584	Spg21	0.275555	0.643902	0.752252	0.502259	spastic paraplegia 21 (autosomal recessive, Mast syndrome)
NM_176917	Mettl4	0.353933	-0.39609	0.265245	0.520628	methyltransferase like 4
NM_138599	Tomm70a	-0.278505	-0.338382	0.458193	0.530141	translocase of outer mitochondrial membrane 70 homolog A (S. cerevisiae)
NM_001037221	Samd4	0.628148	0.406036	1.1	0.541609	sterile alpha motif domain containing 4A
NM_001002011	Lmna	0.616936	0.490858	0.91831	0.552791	lamin A/C
NM_018810	Mkrn1	0.59636	-0.457928	1.235	0.554604	makorin ring finger protein 1
NM_001014288	Ptprd	-0.549859	-0.332117	-0.932193	0.560842	protein tyrosine phosphatase, receptor type, D
NM_021328	Bin3	0.418373	0.464606	0.624793	0.561145	bridging integrator 3
NM_001098227	Sdcbp	0.452964	0.395173	0.395907	0.562347	syndecan binding protein (syntenin)
NM_011276	Rlim	-0.395356	0.381206	0.40621	0.566698	ring finger protein, LIM domain interacting
NM_178613	4933433P14Rik	0.372038	-0.341597	1.24	0.567691	chromosome 14 open reading frame 129
NM_008969	Ptgs1	0.896791	0.721014	0.648396	0.571405	prostaglandin-endoperoxide synthase 1 (prostaglandin G/H synthase and cyclooxygenase)
NM_144898	Msto1	-0.379913	0.317536	0.710719	0.607683	misato homolog 1 (Drosophila)
NM_010493	Icam1	1.0622	0.491289	0.9195	0.724406	intercellular adhesion molecule 1
NM_008027	Flot1	0.676141	0.490354	0.737436	0.744325	flotillin 1
NM_008576	Abcc1	0.933905	0.27484	0.429214	0.748959	ATP-binding cassette, sub-family C (CFTR/MRP), member 1
NM_011715	Wdr1	0.538399	0.36399	0.519911	0.749869	WD repeat domain 1
NM_011300	Rps7	0.264524	0.283365	0.399565	0.750058	ribosomal protein S7
NM_008364	Il1rap	-0.93698	-0.448698	-1.169	0.751746	interleukin 1 receptor accessory protein
NM_020005	Kat2b	-0.35977	-0.603577	-0.609286	0.756477	K(lysine) acetyltransferase 2B
NM_012023	Ppp2r5c	0.326146	0.298694	-0.297474	0.759382	protein phosphatase 2, regulatory subunit B (B56), gamma isoform
NM_009231	Sos1	-0.420818	-0.283666	-0.577795	0.771776	son of sevenless homolog 1 (Drosophila)
NM_001080775	Myo1c	0.396713	0.734317	0.594042	0.772012	myosin IC
NM_010407	Hck	1.33	0.696163	0.79358	0.781897	hemopoietic cell kinase
NM_022024	Gmfg	0.566971	0.742092	0.670863	0.783729	glia maturation factor, gamma
NM_007843	Defb1	-1.425	0.683387	2.13	0.822877	defensin beta 1
NM_019460	Sfmbt1	-0.420898	0.378578	-0.705429	0.825598	Scm-like with four mbt domains 1
NM_008147	Gp49a	1.79	1.51	1.49	0.837992	leukocyte immunoglobulin-like receptor, subfamily B, member 4
NM_145933	St6gal1	1.02	0.412641	-0.677435	0.8536	ST6 beta-galactosamide alpha-2,6-sialyltranferase 1
NM_028915	Lrrcc1	0.45095	0.272716	0.314337	0.855954	leucine rich repeat and coiled-coil centrosomal protein 1
NM_001081274	Pgd	0.620094	0.374826	0.291863	0.864714	phosphogluconate dehydrogenase
NM_172952	Gphn	-0.43961	-0.403829	-1.17	0.900846	gephyrin
NM_027901	Gtf3c2	-0.364188	0.307429	0.36206	0.903231	general transcription factor IIIC, polypeptide 2, beta 110kDa
NM_026952	Crkrs	-0.362243	0.284976	0.40246	0.903887	cyclin-dependent kinase 12
NM_011511	Abcc9	1	0.528821	0.3349	0.932376	ATP-binding cassette, sub-family C (CFTR/MRP), member 9
NM_011701	Vim	1.356	0.496115	1.211	0.957561	vimentin
NM_013737	Pla2g7	1.5088	0.626234	0.855025	0.971141	phospholipase A2, group VII (platelet-activating factor acetylhydrolase, plasma)
NM_007791	Csrp1	0.832926	0.32382	1.4	0.993261	cysteine and glycine-rich protein 1
NM_001080995	4632434I11Rik	-0.481282	-0.378136	1.241	1.02	chromosome 11 open reading frame 82
NM_178892	Tiparp	0.893351	0.930715	0.684101	1.02	TCDD-inducible poly(ADP-ribose) polymerase
NM_010421	Hexa	0.416915	0.437622	0.860645	1.04	hexosaminidase A (alpha polypeptide)
NM_011945	Map3k1	0.687544	0.365659	0.734074	1.041	mitogen-activated protein kinase kinase kinase 1, E3 ubiquitin protein ligase
NM_012037	Vat1	0.588699	0.395787	0.436839	1.08	vesicle amine transport protein 1 homolog (T. californica)
NM_144918	Smyd5	0.397858	0.326526	0.467206	1.08	SMYD family member 5
NM_080638	Mvp	0.852682	0.413448	0.652867	1.091	major vault protein
NM_010360	Gstm5	0.304815	0.39869	0.804293	1.1128	glutathione S-transferase mu 3 (brain)
NM_013862	Rabgap1l	-0.385969	-0.592625	-0.839077	1.117	RAB GTPase activating protein 1-like
NM_011058	Pdgfra	0.905312	0.339023	-0.277357	1.18	platelet-derived growth factor receptor, alpha polypeptide
NM_010917	Nid1	1.11	0.410091	0.363922	1.2522	nidogen 1
NM_019734	Asah1	0.489944	0.274089	0.667792	1.381	N-acylsphingosine amidohydrolase (acid ceramidase) 1
NM_030601	Clca2	1.878	0.63102	0.759889	1.39	chloride channel calcium activated 1
NM_008349	Il10rb	0.854578	0.369405	0.623492	1.415	interleukin 10 receptor, beta
NM_016979	Prkx	0.474296	0.268183	0.631663	1.497	protein kinase, X-linked
NM_009211	Smarcc1	-0.505566	-0.395705	0.562201	1.595	SWI/SNF related, matrix associated, actin dependent regulator of chromatin, subfamily c, member 1
NM_008477	Ktn1	0.297943	0.452216	0.458896	1.607	kinectin 1 (kinesin receptor)
NM_023627	Isyna1	3.91	0.904658	0.53963	1.645	inositol-3-phosphate synthase 1
NM_009593	Abcg1	0.687697	0.439054	0.763921	1.66	ATP-binding cassette, sub-family G (WHITE), member 1
NM_144866	Etf1	-0.36748	0.320265	0.395842	1.71	eukaryotic translation termination factor 1
NM_001038621	Rabgap1l	-0.385969	-0.592625	-0.839077	1.796	RAB GTPase activating protein 1-like
NM_023429	Ociad1	-0.3071	-0.465163	-0.815463	1.944	OCIA domain containing 1
NM_001001179	BC048546	1.57	0.715612	1.54	1.98	ovostatin
NM_008706	Nqo1	0.83272	0.570531	2.55	2.051	NAD(P)H dehydrogenase, quinone 1
NM_008495	Lgals1	0.838557	0.644798	1.17	2.134	lectin, galactoside-binding, soluble, 1
