# Supplementary material for: Tissue-Specific Suppression of Thyroid Hormone Signaling in Various Mouse Models of Aging
Source: PLoS One. 2016 Mar 8;11(3):e0149941. doi: 10.1371/journal.pone.0149941 (PMC4783069; doi:10.1371/journal.pone.0149941)
Supplement: S3 Table — (XLS) [file pone.0149941.s012.xls]

## Sheet: S3 Table
S3 Table
T3-responsive genes in hippocampus, cerebellum and cortex from 16-week old Ercc-/Δ-7 mice compared to wild-type mice. Genes were selected from studies in which microarrays were performed in hypothyroid animals whether or not substituted with thyroid hormone (Diez et al. Endocrinology 2008; Quignodon et al. J Mol Endocr 2007; Poguet, Dev Biol 2003).
Gene Symbol			Hippocampus	Cerebellum	Cortex
Genes positively regulated by thyroid hormone
Mbp			NS	NS	NS
Reln			NS	NS	NS
Ptgds			UP	NS	NS
Bteb			NS	NS	NS
Bmp-4			NS	NS	NS
Syt12			NS	NS	NS
Bag3			NS	NS	NS
p21			NS	NS	NS
Pcp2			NS	NS	NS
Gli1			NS	DOWN	NS
Hr			NS	NS	DOWN
Dbp			UP	NS	NS
Rsg9			NS	NS	NS
Kdelr3_predicted			NS	NS	NS
Stc2			NS	NS	NS
Tnxa			NS	NS	NS
Ace			UP	NS	NS
Slc16a6			NS	NS	NS
Akap1			NS	NS	NS
Nur77			NS	NS	NS
Gabra6			NS	NS	NS
Genes negatively regulated by thyroid hormone
Rcor			NS	NS	NS
cyclin D			NS	NS	NS
Bax			NS	NS	NS
