# Supplementary material for: Tissue-Specific Suppression of Thyroid Hormone Signaling in Various Mouse Models of Aging
Source: PLoS One. 2016 Mar 8;11(3):e0149941. doi: 10.1371/journal.pone.0149941 (PMC4783069; doi:10.1371/journal.pone.0149941)
Supplement: S4 Table — (XLS) [file pone.0149941.s013.xls]

## Sheet: S4 Table
S4 Table
Total body weight and weights of liver, kidney and brain (left) and their ratios (right) of WT and Csb/Xpa DKO mice.
			WT		DKO		P				WT		DKO		P
Body weight (g)		Age (d)
		7	4.27013	0.219521	2.29385	0.103308	2.05953e-08
		12	6.58886	0.350024	3.2939	0.151399	8.02474e-08
		15	7.16986	0.252932	3.30006	0.106623	3.46497e-21
		18	8.35	0.45	2.6	0	0.00606906
Liver (g)		7	0.1345	0.00702801	0.0704615	0.00467894	2.01508e-07		Liver:body weight		0.0315317	0.0004771	0.0306204	0.00137155	0.619
		12	0.215571	0.0149346	0.0942	0.00535164	2.90157e-07				0.0326226	0.000955879	0.0285781	0.000918468	0.01
		15	0.253786	0.0119781	0.0967353	0.00401564	2.26375e-20				0.0352407	0.000587983	0.0291811	0.000609708	3.98935e-07
		18	0.3735	0.0495	0.0765	0.0045	0.0268831				0.0375157	0.000971506	0.0328503	0.00136687	0.007
Kidney (g)		7	0.052625	0.00333776	0.0319231	0.00224597	3.68905e-05		Kidney:body weight		0.0123244	0.000388226	0.0138504	0.000598369	0.081
		12	0.0807143	0.00529022	0.04203	0.00285478	4.58811e-06				0.0122027	0.000208075	0.01292	0.000848971	0.5
		15	0.0993571	0.00366091	0.0478235	0.00204646	4.80917e-17				0.0138681	0.000230962	0.0145133	0.000431998	0.357
		18	0.1175	0.0045	0.0365	0.0015	0.00341181				0.0140837	0.000220081	0.0140385	0.000576923	0.948
Brain (g)		7	0.258625	0.00847883	0.212538	0.0142413	0.0286926		Brain:body weight		0.061036	0.00153724	0.0930814	0.00524103	0.000164237
		12	0.398571	0.0343981	0.309	0.0166106	0.0209737				0.0628785	0.00932543	0.094402	0.00385496	0.003
		15	0.369071	0.00472248	0.287235	0.00520148	2.6127e-12				0.0521031	0.00148502	0.0885707	0.00176861	2.43285e-16
		18	0.3865	0.0005	0.272	0.001	9.53316e-05				0.046419	0.00244174	0.104615	0.000384615	0.002
